# Supplementary material for: Li7La3Zr2O12-co-LiNbO3 Surface Modification Improves the Interface Stability between Cathode and Sulfide Solid-State Electrolyte in All-Solid-State Batteries
Source: Membranes (Basel). 2023 Feb 9;13(2):216. doi: 10.3390/membranes13020216 (PMC9967944; doi:10.3390/membranes13020216)
Supplement: Supplementary file 1 [file membranes-13-00216-s001.zip]

Archive with 1 entries (1 files):
- membranes-2102832-supplementary.pdf
